# Supplementary material for: Impact of Fresh Leaf Elements on Flavor Components and Aroma Quality in Ancient Dancong Tea Gardens Across Varying Altitudes
Source: Plants (Basel). 2025 Apr 29;14(9):1339. doi: 10.3390/plants14091339 (PMC12073577; doi:10.3390/plants14091339)
Supplement: Supplementary file 1 [file plants-14-01339-s001.zip]

Archive with 1 entries (1 files):
- plants-3572959-supplementary.pdf
